# Supplementary material for: Distinct DNA repair pathways cause genomic instability at alternative DNA structures
Source: Nat Commun. 2020 Jan 13;11:236. doi: 10.1038/s41467-019-13878-9 (PMC6957503; doi:10.1038/s41467-019-13878-9)
Supplement: Supplementary file 3 — Source Data [file 41467_2019_13878_MOESM3_ESM.xlsx]

## Sheet: Figure 1C raw data
BY			r	N							r	N
		C	FOA mutants	-leu (total cell number)	Mutation RATE	average	sd		Z (CG14)	FOA mutants	-leu (total cell number)	mutation RATE	average	sd	ttest	fold
	round 1		15	301	17	31.56	16.8738			201	208	230	357.84	150.886	9.64832e-22	11.3384
	round 2		5	275	19					254	156	373
	round 3		19	279	22					314	166	418
	csb round 1		17	67	54					329	204	354
	csb round 2		33	344	28					551	382	291
	csb round 3		22	243	29					303	244	276
	csb round 4		6	194	27					246	366	155
	xpc round 1		6	178	15					246	365	155
	xpc round 2		2	168	11					273	187	330
	xpc round 3		1	152	14					224	191	275
	xpc round 1.1		9	105	34					195	54	867
	xpc round 2.1		13	154	30					216	101	504
	xpc round 3.1		4	144	14					264	115	522
	xpf round 1		11	189	22					236	238	230
	xpf round 2		9	193	19					269	301	202
	xpf round 3		10	128	30					290	217	299
	xpf round 4		2	255	10					209	312	159
	xpg round 1		4	177	12					320	314	225
	xpg round 2		22	222	31					349	300	253
	xpg round 3		16	228	24					406	225	382
	xpg round 1.1		31	309	29					973	351	513
	xpg round 2.1		5	123	19					480	314	315
	xpg round 3.1		6	150	28					636	286	439
	msh2 round 1		79	250	76					255	165	354
	msh2 round 2		96	246	64					238	176	313
	msh2 round 3		72	235	47					307	159	428
	msh2 round 4		56	196	53					275	255	244
	msh3 round1		63	235	43					215	174	291
	msh3 round 2		82	216	71					305	196	346
	msh3 round 3		54	264	53					314	175	397
	exo1 round 1		26	287	27					276	215	290
	exo 1 round 2		24	278	27					254	228	255
	exo 1 round 3		25	280	27					236	174	315
	mre11 round 3		9	272	13					308	250	273
	mre11 round 4		17	141	40					184	146	306
	mre11 round 6		20	110	59					234	84	647
	sae2 round 1		12	164	27					176	78	552
	sae2 round 2		9	122	29					185	68	659
	sae3 round 3		13	128	37					116	59	519
XPF			round 1	round 2	round 4	round 1	round 2	round 4
			r			N
	C		FOA mutants			-leu (total cell number)			Mutation RATE	average	fold	sd	ttest
		SC2	17.5	17	12.5	1320000	1520000	1190000	48.1				0.00522104
		SC7	67.5	94	39	2360000	1910000	1950000	84.7
		SC8	31	79	30.5	2480000	1640000	2060000	61.4	56.86	2.11994	19.2459
		SC9	32.5	38	37.5	2350000	1770000	2180000	57.9
		SC10	15	23	18	2270000	2180000	2250000	32.2
	Z	CG1	137	98	140	2000000	1590000	2390000	158.7
		CG3	144	105	126	2480000	1700000	2440000	144.8
		CG4	173	119	103	4080000	2410000	4120000	91.1	120.54		32.1276
		CG5	171	111	75	3530000	2980000	3220000	85.7
		CG6	117	90	122	2940000	1890000	2210000	122.4
ERCC1			round 1	round 2	round 3	round 1	round 2	round 3
			r			N
	C		FOA mutants			-leu (total cell number)			Mutation RATE	average	fold	sd	ttest
		SC2	17	27	24	2130000	2290000	2680000	35				0.0551129
		SC3	40	36	46	1500000	2710000	2240000	61.4
		SC4	56	61	65	1830000	1990000	2350000	88.3	64.52	1.56231	19.2737
		SC5	40	39	57	2260000	2200000	1690000	68.9
		SC6	26	18	31	650000	1020000	2170000	69
	Z	CG1	48	59	40	980000	1510000	1910000	102.8
		CG2	43	20	26	690000	1280000	2080000	71.7
		CG4	44	64	41	1610000	2400000	2610000	68.3	100.8		30.5926
		CG8	108	105	109	1730000	2440000	2170000	136.1
		CG9	33	43	55	800000	1150000	1310000	125.1
MSH2			round 2	round 3	round 4	round 2	round 3	round 4
			r			N
	C		FOA mutants			-leu (total cell number)			Mutation RATE	average	fold	sd	ttest
		SC1	2	2	0	4	9	3	177				0.0112152
		SC3	27	31	31	51	82	74	151
		SC4	31	14	23	54	26	105	129	143	1.46853	27.0801
		SC5	28	26	13	49	37	118	115
	Z	CG1	52	48	56	63	37	115	224
		CG2	75	76	68	114	64	129	206
		CG3	19	25	21	13	18	83	214	210		30.4844
		CG4	56	54	75	76	37	111	243
		CG6	74	56	65	130	97	127	161
MSH3			round 1	round 2	round 3	round 1	round 2	round 3
			r			N
	C		FOA mutants			-leu (total cell number)			Mutation RATE	average	fold	sd	ttest
		SC6	41	28	40	41	28	40	37				0.118228
		SC9	42	32	44	42	32	44	47
		SC10	8	7	8	8	7	8	29	38	2.02632	9.0185
	Z	CG2	65	71	51	352	338	346	53
		CG3	39	66	50	303	312	298	51
		CG4	122	134	182	252	254	369	123	77		36.0042
		CG5	103	110	143	218	254	364	110
		CG6	12	25	8	128	115	84	50

## Sheet: Figure 2B raw data
raw data
cumulative XPF+/- and MSH2- mutation frequencies these numbers have background subtracted out
		C	Z
XPF+	round 1	3.0411	24.061
	round 2	3.628	26.445
	round 4	3.4	22.1
	round 5	3.6	19.9
	AVG	3.41728	23.1265
	FOLD C/Z	6.76753
	sd	0.270555	2.78985
	ttest	8.06679e-06
XPF-
	round 1	7.13	9.34
	round 2	7.4	10.91
	round 3	9.74	14.6
	AVG	8.09	11.6167
	FOLD	1.43593
	sd	1.4353	2.70027
	ttest	0.11645
siCon in XPF+ cells	round 1	3.6	17.1
	round 2	3	18.2
	fold	4.75	6.06667
	AVG	3.3	17.65
	FOLD	5.34848
	sd	0.424264	0.777817
	ttest	0.00190062
MSH2 KD in XPF+ cells (MSH2-)
	round 1	6.9	6.6
	round 2	7.8	11.3
	round 3	8.5	6.73
	AVG	7.73333	8.21
	FOLD	1.06164
	sd	0.802081	2.67681
	ttest	0.78235
*BACKGROUND C = 1.9, Z=7.6

## Sheet: Figure 2C and 2D 
Original gel images and raw data
									Figure 2C middle panel, top is XPF -/-, bottom is WT					Figure 2C lower panel
	Figure 2C top panel, top is XPF -/-, bottom is WT
Raw data
	XPF-/-	WT	XPF-/-	WT	XPF-/-	WT		AVERAGE, Z/C, XPF-	AVERAGE, Z/C, XPF +	ST DEV	ST DEV	STDEV.P	p value	p value
	Z/C, XPF-	Z/C,XPF +	Z/C, XPF-	Z/C,XPF +	Z/C, XPF-	Z/C,XPF +
H3	0.96	0.9	0.9	0.96	0.9	0.9		0.92	0.92	0.034641	0.034641
XPA	1.7	3	0.997198	1.07775	3.47661	1.28065		2.05794	1.78613	1.27788	1.05612		0.790867		1.04338	0.862321
XPF	1.45	4.6	1.4	4	0.9	3		1.25	3.86667	0.304138	0.80829	0.659966
													0.006306	0.006306
Z/C, XPF-	REP1			Z/C, XPF-	REP2				Z/C, XPF -	REP3
1.06799	H3			1	H3				1	H3
5.7588	MSH2			3.88434	MSH2				5.79	MSH2
12.18	MSH3			6	MSH3				9.74411	MSH3
0.870314	MSH6			1.74707	MSH6				0.5	MSH6
This is your WT
Z/C, XPF+	REP1			Z/C, XPF+	REP2				Z/C, XPF+	REP3
1.03572	H3			1	H3				1.125	H3
6.44781	MSH2			3.71035	MSH2				8.61	MSH2
5.19074	MSH3			3.2	MSH3				2.9085	MSH3
1.11416	MSH6			0.997839	MSH6				0.2	MSH6
			AVERAGE	Z/C, XPF-	Z/C, XPF+	STDEV (-)	STDEV (+)	P VALUE
			H3	1.02266	1.05357	0.03205	0.052569
			MSH2	5.14438	6.25605	0.891072	2.00486
			MSH3	9.30804	3.76641	2.54175	1.01416	0.072622
			MSH6	1.03913	0.770666	0.640444	0.406306
MSH2 KD Z/C for XPA and XPF
	Z/C
	Rep 1	Rep2	Rep 3	avg
XPA	2.341	1.151	0.619	1.37033
XPF	0.91	1.222	1.102	1.078

## Sheet: Figure 3
original gel images
		Figure 3 B top panel					Figure 3B bottom panel
		Figure 3C left panel					Figure 3C right panel

## Sheet: Suppl Fig. 1C 
gel image

## Sheet: Suppl Fig. 2A and 2B
raw data
WT is same data from Figure 1C raw data in this document
Supplementary Figure 2A
XPC			round 1	round 2	round 3	round 1	round 2	round 3
			r			N
	C		FOA mutants			-leu (total cell number)			Mutation RATE	average	sd	ttest
		SC1	71	67	68	74	92	93	75			0.00335277
		SC2	96	105	135	203	212	235	37
		SC3	76	144	98	170	206	224	27	42.25	22.2317
		SC4	108	146	99	186	183	214	30
	Z	CG4	276	244	285	200	226	246	107
		CG6	731	810	809	184	210	245	238
		CG14	966	947	1018	165	197	213	245	202	64.3584
		CG17	941	1005	1093	177	215	246	218
CSB			round 2	round 3	round 4	round 2	round 3	round 4
			r			N
	C		FOA mutants			-leu (total cell number)			Mutation RATE	average	sd	ttest
		SC1	187	136	61	379	238	226	94			5.96248e-05
		SC2	222	186	124	342	220	153	169
		SC3	156	113	67	375	243	205	96	138.2	40.3633
		SC4	214	193	65	226	157	100	178
		SC9	324	200	103	413	200	133	154
	Z	CG1	1227	818	563	420	208	240	481
		CG2	1428	744	561	421	237	203	473
		CG4	1248	860	713	370	248	126	646	514	88.6153
		CG15	1222	628	542	439	232	163	456
XPA			round 1	round 2	round 3	round 1	round 2	round 3
			r			N
	C		FOA mutants			-leu (total cell number)			Mutation RATE	average	sd	ttest
		SC2	79	95	98	2410000	1840000	1150000	138.2			0.000614616
		SC4	18	32	34	1320000	1810000	710000	73.8
		SC5	94	93	95	2330000	2070000	1240000	137.5	111.48	29.4899
		SC6	24	21	32	1280000	1140000	720000	87.3
		SC7	85	65	89	1990000	2420000	1120000	120.6
	Z	CG1	1077	1122	1077	2760000	2260000	1890000	862
		CG3	476	465	465	2310000	2030000	1220000	523
		CG5	1096	1211	1152	2410000	2260000	1400000	1025	1003.8	365.468
		CG7	1140	1042	1313	2070000	1990000	1680000	1079
		CG11	1138	903	964	1540000	1100000	920000	1530
XPF			round 1	round 2	round 4	round 1	round 2	round 4
			r			N
	C		FOA mutants			-leu (total cell number)			Mutation RATE	average	sd	ttest
		SC2	17.5	17	12.5	1320000	1520000	1190000	48.1			0.00522104
		SC7	67.5	94	39	2360000	1910000	1950000	84.7
		SC8	31	79	30.5	2480000	1640000	2060000	61.4	56.86	19.2459
		SC9	32.5	38	37.5	2350000	1770000	2180000	57.9
		SC10	15	23	18	2270000	2180000	2250000	32.2
	Z	CG1	137	98	140	2000000	1590000	2390000	158.7
		CG3	144	105	126	2480000	1700000	2440000	144.8
		CG4	173	119	103	4080000	2410000	4120000	91.1	120.54	32.1276
		CG5	171	111	75	3530000	2980000	3220000	85.7
		CG6	117	90	122	2940000	1890000	2210000	122.4
ERCC1			round 1	round 2	round 3	round 1	round 2	round 3
			r			N
	C		FOA mutants			-leu (total cell number)			Mutation RATE	average	sd	ttest
		SC2	17	27	24	2130000	2290000	2680000	35			0.0551129
		SC3	40	36	46	1500000	2710000	2240000	61.4
		SC4	56	61	65	1830000	1990000	2350000	88.3	64.52	19.2737
		SC5	40	39	57	2260000	2200000	1690000	68.9
		SC6	26	18	31	650000	1020000	2170000	69
	Z	CG1	48	59	40	980000	1510000	1910000	102.8
		CG2	43	20	26	690000	1280000	2080000	71.7
		CG4	44	64	41	1610000	2400000	2610000	68.3	100.8	30.5926
		CG8	108	105	109	1730000	2440000	2170000	136.1
		CG9	33	43	55	800000	1150000	1310000	125.1
XPG			round 1	round 2	round 3	round 1	round 2	round 3
			r			N
	C		FOA mutants			-leu (total cell number)			Mutation RATE	average	sd	ttest
		SC1	64	65	60	150	165	186	112			3.2058e-12
		SC2	111	107	149	224	282	334	112
		SC3	101	133	107	177	217	312	126	107	35.3145
		SC4	75	105	141	185	267	314	105
		SC1.1	362	196	219	606	431	431	111
		SC2.1	362	145	200	766	468	459	82
		SC3.1	680	456	374	685	407	480	180
		SC4.1	536	215	192	1110	462	442	81
		SC5.1	163	86	109	768	411	458	53
	Z	CG1	653	667	631	201	312	281	483
		CG4	619	744	720	152	232	314	575
		CG6	457	576	701	156	195	308	502	547	54.5364
		CG7	624	865	862	221	184	268	641
		CG5.1	1387	1024	1656	430	462	485	484
		CG6.1	1185	1228	1845	376	422	426	569
		CG 8.1	1399	1322	1825	429	515	447	548
		CG14.1	1363	1356	1876	491	458	387	572
Supplementary Figure 3B
MSH2			round 2	round 3	round 4	round 2	round 3	round 4
			r			N
	C		FOA mutants			-leu (total cell number)			Mutation RATE	average	sd	ttest
		SC1	2	2	0	4	9	3	177			0.0112152
		SC3	27	31	31	51	82	74	151
		SC4	31	14	23	54	26	105	129	143	27.0801
		SC5	28	26	13	49	37	118	115
	Z	CG1	52	48	56	63	37	115	224
		CG2	75	76	68	114	64	129	206
		CG3	19	25	21	13	18	83	214	210	30.4844
		CG4	56	54	75	76	37	111	243
		CG6	74	56	65	130	97	127	161
MSH3			round 1	round 2	round 3	round 1	round 2	round 3
			r			N
	C		FOA mutants			-leu (total cell number)			Mutation RATE	average	sd	ttest
		SC6	41	28	40	41	28	40	37			0.118228
		SC9	42	32	44	42	32	44	47
		SC10	8	7	8	8	7	8	29	38	9.0185
	Z	CG2	65	71	51	352	338	346	53
		CG3	39	66	50	303	312	298	51
		CG4	122	134	182	252	254	369	123	77	36.0042
		CG5	103	110	143	218	254	364	110
		CG6	12	25	8	128	115	84	50
MSH6			round 2	round 3	round 4	round 2	round 3	round 4
			r			N
	C		FOA mutants			-leu (total cell number)			Mutation RATE	average	sd	ttest
		SC1	29	46	77	283	484	317	38			0.000116114
		SC2	27	27	63	78	131	265	72
		SC3	15	24	47	211	348	203	34	65	27.3825
		SC4	109	90	70	254	301	310	84
		SC5	121	81	89	203	333	276	95
		CG1	482	450	338	238	287	313	308
		CG2	304	345	171	262	244	275	211
	Z	CG3	420	419	470	226	267	274	355	297	60.8413
		CG4	371	402	398	225	287	287	312
			round 1	round 2	round 3	round 1	round 2	round 3
MLH1			r			N
	C		FOA mutants			-leu (total cell number)			Mutation RATE	average	sd	ttest
		SC1	39	34	31	42	125	156	109			0.000103149
		SC3	60	46	19	75	99	113	119
		SC5	15	42	21	70	104	111	87	111	18.6011
		SC6	62	53	28	60	108	134	137
		SC7	29	34	23	67	89	136	103
	Z	CG1	565	728	653	161	160	168	769
		CG2	736	751	652	217	187	243	637
		CG3	614	563	659	228	200	222	557	731	194.563
		CG5	57	143	73	13	29	20	1051
		CG6	286	266	245	108	92	82	639
EXO1			round 1	round 2	round 3	round 1	round 2	round 3
			r			N
	C		FOA mutants			-leu (total cell number)			Mutation RATE	average	sd	ttest
		SC3	33	71	38	151	149	184	85			0.00140455
		SC5	36	37	34	303	235	244	45
		SC6	91	103	55	268	255	242	86	94	47.507
		SC7	70	65	77	146	130	110	159
	Z	CG1	394	470	342	267	270	245	319
		CG2	473	432	337	274	299	261	305
		CG3	308	404	388	183	150	166	465	349	77.9466
		CG4	423	473	381	342	271	257	305

## Sheet: Suppl Fig. 3A and 3B
original gel images
Supplementary Figure 3A. Top Panel
		These four lanes are a differnet siRNA
Supplementary Figure 3A bottom panel
Supplemenatary Figure 3B

## Sheet: Suppl Fig. 4
Trial	Sample	Mutants	Total Colonies	Mutation Frequency (10^4) (mutants÷total colonies)
Trial 1	XPA-/pSCON	34	81579	4.16774
	XPA-/pSCG14	280	154242	18.1533
	XPA+/pSCON	17	33873	5.01875
	XPA+/pSCG14	129	47505	27.155
Trial 2	XPA-/pSCON	33	65986	5.00106
	XPA-/pSCG14	115	61419	18.7238
	XPA+/pSCON	27	55262	4.88582
	XPA+/pSCG14	208	51242	40.5917
Trial 3	XPA-/pSCON	11	18820	5.84485
	XPA-/pSCG14	108	55852	19.3368
	XPA+/pSCON	65	77864	8.34789
	XPA+/pSCG14	95	36263	26.1975
Trial 4	XPA-/pSCON	56	81193	6.89715
	XPA-/pSCG14	60	36883	16.2677
	XPA+/pSCON	37	35953	10.2912
	XPA+/pSCG14	93	38420	24.2061
Background mutation frequency (mutation frequency of plasmids in bacteria only)
	pSCON (pCON)	4	42800	0.934579
	pSCG14	7	31531	2.22004
	pSCON = plasmid with control sequence
	pSCG14= plasmid with Z-DNA forming sequence

## Sheet: Suppl Fig. 5A and 5B
5A
5B
	1			2			3			4			TOTAL
puCON	52617	19	0.0003611	46187	17	0.000368069	98542	32	0.000324735	39623	18	0.000454282	236969	86	0.000362917	5.48838e-05
pucg14	43245	382	0.00883339	36942	287	0.00776894	33562	329	0.00980275	24803	228	0.00919244	138552	1226	0.00884866	0.000853273
puGT14	76643	19	0.000247903	103686	41	0.000395425	59586	21	0.000352432	80467	36	0.000447388	320382	117	0.000365189	8.46803e-05
			3.611	3.68069	3.24735	4.54282
			88.3339	77.6894	98.0275	91.9244
			2.47903	3.95425	3.52432	4.47388
	Mutation frequency (x10-4)	SDEV
puCON	3.62917	0.548838
puCG14	88.4866	8.53273
puGT14	3.65189	0.846803

## Sheet: Suppl Fig. 6
puCON	33	18952	17.4124	58	20453	28.3577	76	30591	24.8439	59	44953	13.1248	18	10637	16.9221
puCCGCGG5	72	42690	16.8658	167	24836	67.2411	89	29480	30.19	62	23746	26.1097	34	16739	20.3118
v	1	2	3	4
puCON	17.4	28.4	24.8	13.1		20.925	6.94136			pUCON	20.925	6.94136
puCCGCGG5	16.8	67.2	30.2	26.1		35.075	22.1383			pUCCGCGG5	35.075	22.1383
v	1	3	4
puCON	17.4	24.8	13.1			18.4333	5.91805			pUCON	18.4333	5.91805	0.320247
puCCGCGG5	16.8	30.2	26.1			24.3667	6.8661			pUCCGCGG5	24.3667	6.8661

[truncated: 7 more sheets: Suppl Fig. 7 Sample setup, Suppl Fig. 7 Amplification data, Suppl Fig.7 Melt Curve Raw Data, Suppl Fig 7Compatibility Report, Suppl Fig. 8 Raw data , Suppl Fig. 8 Sample setup, Suppl Fig. 9]
